# Supplementary material for: Fear of Missing Out and Problematic Social Media Use Among Chinese University Students: Latent Profiles and Two-Wave Network Comparisons
Source: Behav Sci (Basel). 2026 Apr 29;16(5):678. doi: 10.3390/bs16050678 (PMC13203285; doi:10.3390/bs16050678)
Supplement: Supplementary file 1 [file behavsci-16-00678-s001.zip]

Archive with 1 entries (1 files):
- behavsci-4257285-supplementary.pdf
